# Supplementary material for: Evolution of a Cockroach Allergen into the Major Protein of Termite Royal Jelly
Source: Int J Mol Sci. 2023 Jun 18;24(12):10311. doi: 10.3390/ijms241210311 (PMC10299232; doi:10.3390/ijms241210311)
Supplement: Supplementary file 1 [file ijms-24-10311-s001.zip]

Archive with 2 entries (2 files):
- Suppl. Data.pdf
- Suppl.Tables.xls
