# Supplementary material for: Evolution of a Cockroach Allergen into the Major Protein of Termite Royal Jelly
Source: Int J Mol Sci. 2023 Jun 18;24(12):10311. doi: 10.3390/ijms241210311 (PMC10299232; doi:10.3390/ijms241210311)
Supplement: Supplementary file 1 [file ijms-24-10311-s001.zip › Suppl.Tables.xls]

## Sheet: Suppl. Table S1
Periplaneta americana
SRA		spots	MA spots	% MA
DRR014884	Egg cases	9576533	2054	0.0214483
DRR014885	Young larvae	9442758	442	0.00468084
DRR014886	An old-instar female larva	9060819	5	5.51826e-05
DRR014887	An old-instar male larva	9962367	2	2.00756e-05
DRR014888	Adult female	8067940	1817	0.0225212
DRR014889	Adult male	9773451	7	7.16226e-05
SRR1184457	Unkonwn	27531950	184708	0.670886
SRR1184458	Unkonwn	27531950	182249	0.661955
SRR1321695	Testes	38573631	24	6.22187e-05
SRR1322009	Testes	38573631	25	6.48111e-05
SRR2994649	Control whole body	26044067	642825	2.46822
SRR2994650	E.coli treate whole body pooled male and female	26565524	717761	2.70185
SRR3056857	no specific information provided	25780592	625399	2.42585
SRR3056858	no specific information provided	26236239	718146	2.73723
SRR3089536	chemosensory organs	22954896	0	0
SRR3089537	chemosensory organs	21727373	2	9.20498e-06
SRR3089538	chemosensory organs	21585983	6	2.77958e-05
SRR3289663	Foregut	27096583	2335	0.00861732
SRR3289684	Midgut	33591931	741222	2.20655
SRR3289687	Foregut	32043575	149797	0.467479
SRR5097509	Brain stung	33490493	0	0
SRR5097510	Brain	100881736	29	2.87465e-05
SRR5097511	Brain	23403587	1	4.27285e-06
SRR5097512	SEG	41305288	0	0
SRR5097513	SEG	46825733	0	0
SRR5097514	SEG stung	132099525	0	0
SRR5097515	SEG stung	40310873	0	0
SRR5097516	Brain stung	24170647	0	0
SRR5286150	Male adult whole body	43339233	2975	0.00686445
SRR5286151	Female adult whole body	34455335	15	4.35346e-05
SRR5286152	Newly molted whole body	38897702	13	3.3421e-05
SRR5286153	8th larva whole body	64343011	3326	0.00516917
SRR5286154	3rd larva whole body	33964933	191	0.000562345

## Sheet: Suppl. Table S2
Blattella germanica
SRA		Spots	MA	%MA
ERR9669464	Fat body	6966883	79	0.00113394
ERR9669465	Fat body	7456390	4	5.36453e-05
ERR9669466	Fat body	5432284	23	0.000423395
ERR9669467	Fat body	10166080	5	4.91832e-05
ERR9669468	Foregut	6867912	1156	0.0168319
ERR9669469	Foregut	9055895	746	0.00823773
ERR9669470	Foregut	8672356	3402	0.0392281
ERR9669471	Foregut	7394607	7118	0.0962593
ERR9669472	Hemolymph	5891514	1	1.69736e-05
ERR9669473	Hemolymph	5128266	11	0.000214497
ERR9669474	Hemolymph	4785530	62	0.00129557
ERR9669475	Hindgut	6394667	2	3.12761e-05
ERR9669476	Hindgut	7680425	6	7.81207e-05
ERR9669477	Hindgut	7530923	18	0.000239015
ERR9669478	Hindgut	7926454	3	3.78479e-05
ERR9669479	Malpighian tubules	7329841	131	0.00178721
ERR9669480	Malpighian tubules	8034261	3869	0.0481563
ERR9669481	Malpighian tubules	7589971	1093	0.0144006
ERR9669482	Malpighian tubules	8262488	5704	0.0690349
ERR9669483	Midgut	7947354	140351	1.76601
ERR9669484	Midgut	5473552	120386	2.19941
ERR9669485	Midgut	8377841	162860	1.94394
ERR9669486	Midgut	5759313	105863	1.83812
ERR9669487	Salivary glands	7426644	43	0.000578996
ERR9669488	Salivary glands	4282863	33	0.000770513
ERR9669489	Salivary glands	7302451	3	4.10821e-05
ERR9669490	Salivary glands	8485646	3	3.53538e-05
SRR060166	ovaries adult	8381086	0	0
SRR15683929	abdominal tegument from 7-day-old female adults	20482570	25	0.000122055
SRR15683930	abdominal tegument from 5-day-old female adults	30043830	28	9.31972e-05
SRR15683931	abdominal tegument from 5-day-old female adults	24666567	4	1.62163e-05
SRR15683932	abdominal tegument from 5-day-old female adults	29512567	3	1.01652e-05
SRR15683933	abdominal tegument from 3-day-old female adults	28959338	35	0.000120859
SRR15683934	abdominal tegument from 3-day-old female adults	25491544	22	8.63031e-05
SRR15683935	abdominal tegument from 3-day-old female adults	27984500	25	8.93352e-05
SRR15683936	abdominal tegument from 1-day-old female adults	24781147	24	9.68478e-05
SRR15683937	abdominal tegument from 7-day-old male adults	20393277	16	7.84572e-05
SRR15683938	abdominal tegument from 7-day-old female adults	22863557	23	0.000100597
SRR15683939	abdominal tegument from 7-day-old female adults	31358327	24	7.65347e-05
SRR15683940	abdominal tegument from 1-day-old female adults	26301733	20	7.60406e-05
SRR15683941	abdominal tegument from 1-day-old female adults	24926430	20	8.02361e-05
SRR1693414	ovaries	139895	0	0
SRR1693419	Ovary Nymph 6	61219	0	0
SRR1695499	Ovary	157564	0	0
SRR5458587	mixed developmental stages	148137138	84	5.67042e-05
SRR5458588	6th instar	7007056	42	0.000599396
SRR5458589	6th instar	8967871	136	0.00151652
SRR5458590	5th instar	7509961	2822	0.0375768
SRR5458591	5th instar	5369336	385	0.00717035
SRR5458592	adult female	7610936	12091	0.158864
SRR5458593	adult female	8412450	17533	0.208417
SRR6041830	adult male heads	101384104	9	8.87713e-06
SRR6041831	adult male heads	153490000	6	3.90905e-06
SRR9617635	adult female sexual organs	5999439	0	0
SRR9617636	adult male sexual organs	6165264	1	1.62199e-05

## Sheet: Suppl. Table S3
Apis mellifera
			Apis MA specific counts
SRA	Sample Name	Spots	MA-3	MA-4	MA-5	MA-8	% MA-3	% MA-4	% MA-5	% MA-8
SRR1239302	Antennae (Forager)	32055165	20	0	0	0	6.23924e-05	0	0	0
SRR1239303	Antennae (Forager)	36680995	42	1	0	1	0.000114501	2.72621e-06	0	2.72621e-06
SRR1239304	Antennae (Forager)	34093536	29	0	0	1	8.50601e-05	0	0	2.93311e-06
SRR1239305	Antennae (Nurse)	34029091	50	0	2	0	0.000146933	0	5.87732e-06	0
SRR1239306	Antennae (Nurse)	33920814	31	0	0	0	9.13893e-05	0	0	0
SRR1239307	Antennae (Nurse)	39385296	16	0	1	0	4.06243e-05	0	2.53902e-06	0
SRR1239308	Midgut (Forager)	21259998	477196	7397	2579	9109	2.24457	0.034793	0.0121308	0.0428457
SRR1239309	Midgut (Forager)	22664964	425501	8953	2167	22837	1.87735	0.0395015	0.00956101	0.100759
SRR1239310	Midgut (Forager)	27272788	483111	3692	2995	59515	1.7714	0.0135373	0.0109816	0.218221
SRR1239311	Midgut - Nurse	25767228	332237	6638	2210	76622	1.28938	0.0257614	0.00857679	0.297362
SRR1239312	Midgut - Nurse	21782475	556414	11558	4828	67040	2.55441	0.053061	0.0221646	0.30777
SRR1239313	Midgut - Nurse	37729366	659929	34668	12066	135751	1.74911	0.091886	0.0319804	0.359802
SRR1254946	Hypopharyngeal gland (Forager)	42348249	2	0	0	0	4.72275e-06	0	0	0
SRR1254947	Hypopharyngeal gland (Forager)	35802042	1	0	0	0	2.79314e-06	0	0	0
SRR1254948	Hypopharyngeal gland (Forager)	50385644	1	0	0	0	1.98469e-06	0	0	0
SRR1254950	Hypopharyngeal gland (Nurse)	34076128	0	0	0	0	0	0	0	0
SRR1254951	Hypopharyngeal gland (Nurse)	49947491	1	0	0	0	2.0021e-06	0	0	0
SRR1254952	Hypopharyngeal gland (Nurse)	43507227	1	0	0	0	2.29847e-06	0	0	0
SRR1254954	Malpighian tubule (Forager)	51093091	4413	80	49	17	0.00863718	0.000156577	9.59034e-05	3.32726e-05
SRR1254956	Malpighian tubule (Forager)	47900044	247	4	8	15	0.000515657	8.35072e-06	1.67014e-05	3.13152e-05
SRR1254957	Malpighian tubule (Forager)	39127169	2484	39	30	28	0.00634853	9.9675e-05	7.66731e-05	7.15615e-05
SRR1254958	Malpighian tubule (Nurse)	50224721	417	3	16	9	0.000830268	5.97315e-06	3.18568e-05	1.79195e-05
SRR1254959	Malpighian tubule (Nurse)	44410724	916	12	22	170	0.00206256	2.70205e-05	4.95376e-05	0.00038279
SRR1254960	Malpighian tubule (Nurse)	42736881	3402	73	17	192	0.00796034	0.000170813	3.97783e-05	0.000449261
SRR1255009	Mandibular gland (Forager)	28171454	10	0	0	1	3.54969e-05	0	0	3.54969e-06
SRR1255010	Mandibular gland (Forager)	40263782	20	0	0	0	4.96724e-05	0	0	0
SRR1255011	Mandibular gland (Forager)	56687415	2	0	0	1	3.52812e-06	0	0	1.76406e-06
SRR1255012	Mandibular gland (Nurse)	29524694	1	0	0	0	3.387e-06	0	0	0
SRR1255013	Mandibular gland (Nurse)	31987604	4	3	0	0	1.25048e-05	9.37863e-06	0	0
SRR1255014	Mandibular gland (Nurse)	58195535	11	5	0	0	1.89018e-05	8.59172e-06	0	0
SRR1255064	Muscle (Forager)	52425201	17	0	0	0	3.24272e-05	0	0	0
SRR1255065	Muscle (Forager)	34498791	3	0	0	0	8.69596e-06	0	0	0
SRR1255066	Muscle (Forager)	30478929	0	0	0	0	0	0	0	0
SRR1255068	Muscle (Nurse)	36391013	0	0	0	0	0	0	0	0
SRR1255149	Muscle (Nurse)	34059175	3	1	0	0	8.8082e-06	2.93607e-06	0	0
SRR1255150	Muscle (Nurse)	29070870	0	0	0	0	0	0	0	0
SRR1255151	Nasonov gland (Forager)	29565877	71	7	0	1	0.000240142	2.36759e-05	0	3.38228e-06
SRR1255152	Nasonov gland (Forager)	34250042	72	14	0	0	0.000210219	4.08759e-05	0	0
SRR1255153	Nasonov gland (Forager)	35945103	233	14	0	9	0.000648211	3.89483e-05	0	2.50382e-05
SRR1255154	Nasonov gland (Nurse)	29372860	19	73	0	4	6.46856e-05	0.000248529	0	1.3618e-05
SRR1255260	Nasonov gland (Nurse)	43022527	118	338	0	5	0.000274275	0.000785635	0	1.16218e-05
SRR1255326	Nasonov gland (Nurse)	35499113	113	111	0	12	0.000318318	0.000312684	0	3.38037e-05
SRR1255456	Sting Gland (Nurse)	26549254	812	43	6	76	0.00305847	0.000161963	2.25995e-05	0.00028626
SRR1255541	Second Thoracic Ganglia (Forager)	34339445	16	0	0	0	4.65936e-05	0	0	0
SRR1255542	Second Thoracic Ganglia (Forager)	36944787	20	0	0	1	5.41348e-05	0	0	2.70674e-06
SRR1255543	Second Thoracic Ganglia (Forager)	34784343	14	0	0	0	4.0248e-05	0	0	0
SRR1255544	Second Thoracic Ganglia (Nurse)	32555322	21	1	0	0	6.45056e-05	3.07169e-06	0	0
SRR1255545	Second Thoracic Ganglia (Nurse)	37378431	23	2	0	0	6.15328e-05	5.35068e-06	0	0
SRR1255546	Second Thoracic Ganglia (Nurse)	31677666	12	3	0	0	3.78816e-05	9.47039e-06	0	0
SRR1269199	Sting Gland (Forager)	23657316	688	16	9	80	0.00290819	6.76324e-05	3.80432e-05	0.000338162

## Sheet: Suppl. Table S4
Bombyx mori
SRA	Tissue	Dev_stage	Spots	MA	%MA
SRR10035654	Antenna	moth day 1	26445594	0	0
SRR10035655	Antenna	moth day 1	24752079	0	0
SRR10035656	Antenna	moth day 1	24101708	0	0
SRR10035749	Anterior-Silk-Gland	wandering	21569534	1	4.63617e-06
SRR10035750	Anterior-Silk-Gland	wandering	22065923	1	4.53187e-06
SRR10035751	Anterior-Silk-Gland	wandering	25509006	0	0
SRR10035752	Anterior-Silk-Gland	pre pupa	29534980	0	0
SRR10035753	Anterior-Silk-Gland	pre pupa	24540014	4	1.62999e-05
SRR10035755	Anterior-Silk-Gland	pre pupa	26235024	0	0
SRR10035756	Anterior-Silk-Gland	5th instar day 3	28427171	3	1.05533e-05
SRR10035757	Anterior-Silk-Gland	5th instar day 3	22590927	52	0.000230181
SRR10035758	Anterior-Silk-Gland	5th instar day 3	22388386	0	0
SRR10035759	Anterior-Silk-Gland	4th instar day 3	26575076	8	3.01034e-05
SRR10035760	Anterior-Silk-Gland	4th instar day 3	22800691	8	3.50867e-05
SRR10035761	Anterior-Silk-Gland	5th instar day 0	20807433	14	6.72836e-05
SRR10035762	Anterior-Silk-Gland	5th instar day 0	21546455	1	4.64113e-06
SRR10035763	Anterior-Silk-Gland	fourth larval molting	25028696	0	0
SRR10035764	Anterior-Silk-Gland	fourth larval molting	26369824	0	0
SRR10035766	Anterior-Silk-Gland	fourth larval molting	30972443	1	3.22868e-06
SRR10035591	Epidermis	5th instar day 0	22264946	57	0.000256008
SRR10035602	Epidermis	fourth larval molting	28487673	4	1.40412e-05
SRR10035613	Epidermis	fourth larval molting	27972234	2	7.14995e-06
SRR10035624	Epidermis	fourth larval molting	25805983	5	1.93754e-05
SRR10035661	Epidermis	wandering	25702220	0	0
SRR10035665	Epidermis	wandering	26654393	0	0
SRR10035676	Epidermis	wandering	22361993	1	4.47187e-06
SRR10035687	Epidermis	pre pupa	25514961	6	2.35156e-05
SRR10035698	Epidermis	pre pupa	28970738	2	6.90352e-06
SRR10035709	Epidermis	pre pupa	23174921	1	4.31501e-06
SRR10035720	Epidermis	pupa day 1	25328908	0	0
SRR10035732	Epidermis	pupa day 1	33050652	0	0
SRR10035743	Epidermis	pupa day 1	21290939	0	0
SRR10035754	Epidermis	5th instar day 3	22293737	0	0
SRR10035765	Epidermis	5th instar day 3	23702289	8	3.3752e-05
SRR10035776	Epidermis	5th instar day 3	25232919	1	3.96308e-06
SRR10035787	Epidermis	4th instar day 3	22163449	0	0
SRR10035798	Epidermis	4th instar day 3	21589591	180	0.000833735
SRR10035809	Epidermis	4th instar day 3	23728592	1	4.21433e-06
SRR10035820	Epidermis	5th instar day 0	23918898	31	0.000129605
SRR10035831	Epidermis	5th instar day 0	21780824	19	8.72327e-05
SRR10035682	Fatbody	wandering	22896408	6	2.6205e-05
SRR10035683	Fatbody	wandering	22093105	0	0
SRR10035684	Fatbody	wandering	25856832	15	5.80117e-05
SRR10035685	Fatbody	pre pupa	26301704	79	0.000300361
SRR10035686	Fatbody	pre pupa	30202145	9	2.97992e-05
SRR10035688	Fatbody	pre pupa	25514961	67	0.000262591
SRR10035689	Fatbody	pupa day 1	22714487	20	8.80495e-05
SRR10035690	Fatbody	pupa day 1	25018497	10	3.99704e-05
SRR10035691	Fatbody	pupa day 1	29274497	19	6.49029e-05
SRR10035692	Fatbody	5th instar day 3	23422335	10	4.26943e-05
SRR10035693	Fatbody	5th instar day 3	22474511	6	2.66969e-05
SRR10035694	Fatbody	5th instar day 3	26175031	14	5.34861e-05
SRR10035695	Fatbody	moth day 1	26468316	3	1.13343e-05
SRR10035696	Fatbody	moth day 1	27081389	3	1.10777e-05
SRR10035697	Fatbody	moth day 1	23423820	0	0
SRR10035699	Fatbody	pupa day 7 8	24156171	239	0.000989395
SRR10035700	Fatbody	pupa day 7 8	23929253	367	0.00153369
SRR10035701	Fatbody	pupa day 7 8	28593546	77	0.000269292
SRR10035702	Fatbody	pupa day 4	21551895	4	1.85599e-05
SRR10035703	Fatbody	pupa day 4	24722051	32	0.000129439
SRR10035704	Fatbody	pupa day 4	21442747	1	4.66358e-06
SRR10035705	Fatbody	4th instar day 3	26161543	4	1.52896e-05
SRR10035706	Fatbody	4th instar day 3	22327227	0	0
SRR10035707	Fatbody	4th instar day 3	21474322	3	1.39702e-05
SRR10035708	Fatbody	5th instar day 0	24330493	0	0
SRR10035710	Fatbody	5th instar day 0	20639999	2	9.68992e-06
SRR10035711	Fatbody	5th instar day 0	25437292	6	2.35874e-05
SRR10035712	Fatbody	fourth larval molting	25805570	1	3.87513e-06
SRR10035713	Fatbody	fourth larval molting	29217352	3	1.02679e-05
SRR10035714	Fatbody	fourth larval molting	24521572	2	8.15608e-06
SRR10035609	Head	wandering	26493278	1	3.77454e-06
SRR10035610	Head	wandering	23352633	0	0
SRR10035611	Head	wandering	21632617	0	0
SRR10035631	Head	pre pupa	24189185	0	0
SRR10035632	Head	pre pupa	25490792	0	0
SRR10035633	Head	pre pupa	30105384	0	0
SRR10035634	Head	5th instar day 3	27702588	0	0
SRR10035636	Head	5th instar day 3	26739290	0	0
SRR10035637	Head	5th instar day 3	26785901	0	0
SRR10035638	Head	4th instar day 3	21436478	0	0
SRR10035639	Head	moth day 1	27397092	0	0
SRR10035640	Head	moth day 1	22531064	0	0
SRR10035641	Head	moth day 1	22101355	0	0
SRR10035642	Head	5th instar day 0	28145157	29	0.000103037
SRR10035643	Head	5th instar day 0	23979879	0	0
SRR10035644	Head	5th instar day 0	22568672	34	0.000150651
SRR10035645	Head	fourth larval molting	23982769	5	2.08483e-05
SRR10035647	Head	fourth larval molting	26789226	0	0
SRR10035648	Head	fourth larval molting	19967318	1	5.00818e-06
SRR10035649	Head	4th instar day 3	23488848	4	1.70294e-05
SRR10035650	Head	4th instar day 3	22075670	1	4.52987e-06
SRR10035635	Hemolymph	fourth larval molting	21889660	30	0.000137051
SRR10035646	Hemolymph	fourth larval molting	24813632	19	7.65708e-05
SRR10035657	Hemolymph	fourth larval molting	22436358	26	0.000115883
SRR10035721	Hemolymph	4th instar day 3	28140314	15	5.33043e-05
SRR10035739	Hemolymph	wandering	23669627	0	0
SRR10035740	Hemolymph	wandering	24983385	0	0
SRR10035741	Hemolymph	wandering	26179222	0	0
SRR10035742	Hemolymph	5th instar day 0	22875162	5	2.18578e-05
SRR10035744	Hemolymph	5th instar day 0	24356719	16	6.56903e-05
SRR10035745	Hemolymph	5th instar day 0	25328541	1	3.94812e-06
SRR10035826	Hemolymph	5th instar day 3	24021167	2	8.32599e-06
SRR10035827	Hemolymph	5th instar day 3	24021167	1	4.163e-06
SRR10035828	Hemolymph	5th instar day 3	23963001	2	8.3462e-06
SRR10035832	Hemolymph	4th instar day 3	20464534	0	0
SRR10035833	Hemolymph	4th instar day 3	25504332	8	3.13672e-05
SRR10035651	Legs	moth day 1	22914318	0	0
SRR10035652	Legs	moth day 1	23294333	0	0
SRR10035653	Legs	moth day 1	22099550	0	0
SRR10035785	Malpighian-Tubule	wandering	21868981	4982	0.0227811
SRR10035786	Malpighian-Tubule	wandering	25633315	4509	0.0175904
SRR10035788	Malpighian-Tubule	wandering	34330797	6552	0.0190849
SRR10035789	Malpighian-Tubule	pre pupa	25288174	5166	0.0204285
SRR10035790	Malpighian-Tubule	pre pupa	28000501	3184	0.0113712
SRR10035791	Malpighian-Tubule	pre pupa	27423524	7301	0.0266231
SRR10035792	Malpighian-Tubule	5th instar day 3	22064293	17722	0.0803198
SRR10035793	Malpighian-Tubule	5th instar day 3	25746767	16217	0.0629865
SRR10035794	Malpighian-Tubule	5th instar day 3	25148768	18305	0.0727869
SRR10035795	Malpighian-Tubule	4th instar day 3	20518785	345	0.00168139
SRR10035796	Malpighian-Tubule	4th instar day 3	21719106	2278	0.0104885
SRR10035797	Malpighian-Tubule	4th instar day 3	21058377	814	0.00386545
SRR10035799	Malpighian-Tubule	5th instar day 0	22048611	9	4.08189e-05
SRR10035800	Malpighian-Tubule	5th instar day 0	21924429	5	2.28056e-05
SRR10035801	Malpighian-Tubule	fourth larval molting	27594872	182	0.000659543
SRR10035802	Malpighian-Tubule	fourth larval molting	25962287	65	0.000250363
SRR10035803	Malpighian-Tubule	fourth larval molting	31194405	118	0.000378273
SRR10035662	Middle-Silk-Gland	wandering	24866848	0	0
SRR10035663	Middle-Silk-Gland	wandering	26347701	0	0
SRR10035664	Middle-Silk-Gland	wandering	26238995	0	0
SRR10035666	Middle-Silk-Gland	pre pupa	23835403	0	0
SRR10035667	Middle-Silk-Gland	pre pupa	26862765	0	0
SRR10035668	Middle-Silk-Gland	pre pupa	25323792	0	0
SRR10035669	Middle-Silk-Gland	5th instar day 3	24624816	0	0
SRR10035670	Middle-Silk-Gland	5th instar day 3	26220393	0	0
SRR10035671	Middle-Silk-Gland	5th instar day 3	24310564	0	0
SRR10035672	Middle-Silk-Gland	4th instar day 3	28765873	0	0
SRR10035673	Middle-Silk-Gland	4th instar day 3	20972481	0	0
SRR10035674	Middle-Silk-Gland	4th instar day 3	23843073	0	0
SRR10035675	Middle-Silk-Gland	5th instar day 0	21525445	1	4.64566e-06
SRR10035677	Middle-Silk-Gland	5th instar day 0	22444787	2	8.91076e-06
SRR10035678	Middle-Silk-Gland	5th instar day 0	20207120	0	0
SRR10035679	Middle-Silk-Gland	fourth larval molting	28257214	0	0
SRR10035680	Middle-Silk-Gland	fourth larval molting	29609957	0	0
SRR10035681	Middle-Silk-Gland	fourth larval molting	24062779	0	0
SRR10035715	Midgut	wandering	27949595	182	0.000651172
SRR10035716	Midgut	wandering	25107130	130	0.000517781
SRR10035717	Midgut	wandering	27868049	160	0.000574134
SRR10035718	Midgut	pre pupa	25704782	86	0.000334568
SRR10035719	Midgut	pre pupa	23559051	64	0.000271658
SRR10035722	Midgut	pre pupa	24830377	128	0.000515498
SRR10035723	Midgut	pupa day 1	24230637	39	0.000160953
SRR10035724	Midgut	pupa day 1	26236567	38	0.000144836
SRR10035725	Midgut	pupa day 1	29833253	104	0.000348604
SRR10035726	Midgut	5th instar day 3	28533367	81260	0.284789
SRR10035727	Midgut	5th instar day 3	30907178	79838	0.258315
SRR10035728	Midgut	5th instar day 3	26975658	78150	0.289706
SRR10035729	Midgut	4th instar day 3	24197968	99966	0.413117
SRR10035730	Midgut	4th instar day 3	25681454	128053	0.498621
SRR10035731	Midgut	4th instar day 3	21772351	88612	0.406993
SRR10035733	Midgut	5th instar day 0	25811054	39062	0.151338
SRR10035734	Midgut	5th instar day 0	26846476	51483	0.191768
SRR10035735	Midgut	5th instar day 0	31081420	56261	0.181012
SRR10035736	Midgut	fourth larval molting	21877140	30397	0.138944
SRR10035737	Midgut	fourth larval molting	23777481	30349	0.127638
SRR10035738	Midgut	fourth larval molting	23196662	22185	0.0956388
SRR10035804	Ovary	wandering	31873379	22	6.90231e-05
SRR10035805	Ovary	wandering	25614835	13	5.07518e-05
SRR10035806	Ovary	wandering	25010883	9	3.59843e-05
SRR10035807	Ovary	pre pupa	22323228	19	8.51131e-05
SRR10035808	Ovary	pre pupa	26890526	17	6.32193e-05
SRR10035810	Ovary	pre pupa	27423972	24	8.75147e-05
SRR10035811	Ovary	pupa day 1	28527670	22	7.71181e-05
SRR10035812	Ovary	pupa day 1	25250961	17	6.73242e-05
SRR10035813	Ovary	pupa day 1	25738616	19	7.3819e-05
SRR10035814	Ovary	5th instar day 3	24023690	15	6.24384e-05
SRR10035815	Ovary	5th instar day 3	23317400	23	9.86388e-05
SRR10035816	Ovary	4th instar day 3	20621299	14	6.7891e-05
SRR10035817	Ovary	4th instar day 3	21018901	6	2.85457e-05
SRR10035818	Ovary	4th instar day 3	21767981	2	9.18781e-06
SRR10035819	Ovary	5th instar day 0	20346154	29	0.000142533
SRR10035821	Ovary	5th instar day 0	20501423	56	0.000273152
SRR10035822	Ovary	5th instar day 0	24743153	20	8.08304e-05
SRR10035823	Ovary	fourth larval molting	24038276	6	2.49602e-05
SRR10035824	Ovary	fourth larval molting	24745695	7	2.82877e-05
SRR10035825	Ovary	fourth larval molting	26110995	11	4.21278e-05
SRR10035612	Posterior-Silk-Gland	wandering	22365284	0	0
SRR10035614	Posterior-Silk-Gland	wandering	23058201	0	0
SRR10035615	Posterior-Silk-Gland	wandering	21519025	0	0
SRR10035616	Posterior-Silk-Gland	pre pupa	35066982	1	2.85169e-06
SRR10035617	Posterior-Silk-Gland	pre pupa	29737641	0	0
SRR10035618	Posterior-Silk-Gland	pre pupa	25383563	5	1.96978e-05
SRR10035619	Posterior-Silk-Gland	5th instar day 3	24835175	1	4.02655e-06
SRR10035620	Posterior-Silk-Gland	5th instar day 3	24759485	2	8.07771e-06
SRR10035621	Posterior-Silk-Gland	5th instar day 3	26103192	0	0
SRR10035622	Posterior-Silk-Gland	4th instar day 3	23157701	1	4.31822e-06
SRR10035623	Posterior-Silk-Gland	4th instar day 3	21138234	0	0
SRR10035625	Posterior-Silk-Gland	4th instar day 3	23599410	0	0
SRR10035626	Posterior-Silk-Gland	5th instar day 0	23054834	3	1.30125e-05
SRR10035627	Posterior-Silk-Gland	5th instar day 0	19657212	1	5.08719e-06
SRR10035628	Posterior-Silk-Gland	fourth larval molting	25521111	0	0
SRR10035629	Posterior-Silk-Gland	fourth larval molting	20856440	0	0
SRR10035630	Posterior-Silk-Gland	fourth larval molting	21989559	0	0
SRR10035581	Testis	wandering	22830167	15	6.57025e-05
SRR10035582	Testis	pre pupa	28055124	6	2.13865e-05
SRR10035583	Testis	pre pupa	31053624	7	2.25417e-05
SRR10035584	Testis	pre pupa	31296853	15	4.79281e-05
SRR10035585	Testis	pupa day 4	23935571	18	7.52019e-05
SRR10035586	Testis	pupa day 1	26126011	14	5.35864e-05
SRR10035587	Testis	5th instar day 3	26778304	5	1.86718e-05
SRR10035588	Testis	5th instar day 3	32317413	6	1.85658e-05
SRR10035589	Testis	5th instar day 3	29455574	2	6.78989e-06
SRR10035590	Testis	moth day 1	23879001	39	0.000163323
SRR10035592	Testis	moth day 1	25306705	33	0.0001304
SRR10035593	Testis	moth day 1	25808897	60	0.000232478
SRR10035594	Testis	pupa day 7 8	21328757	16	7.50161e-05
SRR10035595	Testis	pupa day 7 8	21139698	21	9.93392e-05
SRR10035596	Testis	pupa day 7 8	21545291	41	0.000190297
SRR10035597	Testis	pupa day 4	22219276	5	2.2503e-05
SRR10035598	Testis	pupa day 4	20858509	13	6.23247e-05
SRR10035599	Testis	4th instar day 3	27759088	8	2.88194e-05
SRR10035600	Testis	4th instar day 3	24021741	4	1.66516e-05
SRR10035601	Testis	4th instar day 3	22899460	5	2.18346e-05
SRR10035603	Testis	5th instar day 0	21039566	3	1.42588e-05
SRR10035604	Testis	5th instar day 0	22970094	7	3.04744e-05
SRR10035605	Testis	5th instar day 0	21140251	1	4.73031e-06
SRR10035606	Testis	fourth larval molting	23714383	7	2.9518e-05
SRR10035607	Testis	fourth larval molting	24758976	6	2.42336e-05
SRR10035608	Testis	fourth larval molting	23004282	5	2.17351e-05
SRR10035829	Testis	wandering	21436666	4	1.86596e-05
SRR10035830	Testis	wandering	25056936	5	1.99546e-05
SRR10035658	Thorax	moth day 1	23088903	0	0
SRR10035659	Thorax	moth day 1	23020469	0	0
SRR10035660	Thorax	moth day 1	24555708	1	4.07237e-06
SRR10035767	Trachea	wandering	35276283	4	1.13391e-05
SRR10035768	Trachea	wandering	23418747	0	0
SRR10035769	Trachea	wandering	23750880	1	4.21037e-06
SRR10035770	Trachea	5th instar day 3	22688693	1	4.40748e-06
SRR10035771	Trachea	5th instar day 3	21687270	137	0.000631707
SRR10035772	Trachea	5th instar day 3	24120942	1	4.14578e-06
SRR10035773	Trachea	pre pupa	25349963	6	2.36687e-05
SRR10035774	Trachea	pre pupa	23784368	10	4.20444e-05
SRR10035775	Trachea	pre pupa	22593677	16	7.08163e-05
SRR10035777	Trachea	5th instar day 0	21814082	3	1.37526e-05
SRR10035778	Trachea	5th instar day 0	20358629	8	3.92954e-05
SRR10035779	Trachea	fourth larval molting	20275856	4	1.97279e-05
SRR10035780	Trachea	fourth larval molting	22614389	1	4.42196e-06
SRR10035781	Trachea	fourth larval molting	22652851	8	3.53156e-05
SRR10035782	Trachea	4th instar day 3	21269434	2	9.40317e-06
SRR10035783	Trachea	4th instar day 3	23311527	1	4.28972e-06
SRR10035784	Trachea	4th instar day 3	23233653	0	0
SRR10035746	Wing	moth day 1	22176986	1	4.50918e-06
SRR10035747	Wing	moth day 1	21819486	0	0
SRR10035748	Wing	moth day 1	23186162	1	4.31292e-06

## Sheet: Suppl. Table S5
Coptotermes formosanus
SRA		Spots	β-glycosidase	% β-glycosidase	β-1,4-endoglucanase	% β-1,4-endoglucanase	MA-1	% MA-1	Lysozyme-1	Lysozyme-2	Lysozyme-3	Lysozyme-4	% Lysozymes
SRR2155575	Salivary gland	6450467	120454	1.86737	681728	10.5687	69071	1.07079	0	15595	2	32628	0.747589
SRR2155576	Foregut	6842949	154	0.00225049	3656	0.0534273	180	0.00263044	5	20	7	16	0.000526089
SRR2155577	Midgut	6624582	53	0.00080005	639	0.00964589	249	0.00375873	1	118	3	17	0.00203786
SRR2155578	Hindgut	6892228	68	0.000986619	703	0.0101999	28	0.000406255	28	62	40	24	0.00124778
Lysozyme-1 = AFZ78838.1
Lysozyme-2 = AGA16574.1
Lysozyme-3 = GFG39621.1
Lysozyme-4 = AFZ78837.1

## Sheet: Suppl. Table S6
Macrotermes bellicosus
		Heads & Thoraces
SRA			Spots	MA-1	MA-2	% MA-1	% MA-2
SRR14432658	Minor worker	builder	33553444	118744	622313	0.353895	1.85469
SRR14432659	Minor worker	builder	34705830	338522	664271	0.975404	1.914
SRR14432660	Minor worker	builder	37343572	203351	255068	0.544541	0.683031
SRR14432661	Minor worker	builder	34318495	301427	584210	0.878322	1.70232
SRR14432663	Minor worker	builder	26262562	106825	214917	0.406758	0.81834
SRR14432665	Minor worker	builder	29810355	158485	427502	0.531644	1.43407
SRR14432671	Minor worker	builder	25252084	272268	179401	1.0782	0.71044
SRR14432662	Minor worker	forager	37896365	11688	12126	0.030842	0.0319978
SRR14432664	Minor worker	forager	42393981	464486	258414	1.09564	0.609554
SRR14432666	Minor worker	forager	31480610	344918	270537	1.09565	0.859377
SRR14432667	Minor worker	forager	37002420	363589	332376	0.982609	0.898255
SRR14432668	Minor worker	forager	34007289	184332	183468	0.542037	0.539496
SRR14432669	Minor worker	forager	30153315	174855	171957	0.579886	0.570276
SRR14432670	Minor worker	forager	43495923	340058	265394	0.781816	0.610158
Builder versus forager minor workers							P= 0.017483
		Heads
		Age	Spots	MA-1	MA-2
ERR2532162	Major worker	1	36437808	829	30797	0.00227511	0.0845194
ERR2532163	Major worker	1	33655604	18936	614714	0.056264	1.82648
ERR2532164	Major worker	1	32456683	2241	54495	0.00690459	0.167901
ERR2532165	Major worker	3	28335224	71	363	0.000250572	0.00128109
ERR2532166	Major worker	3	36109572	4	1520	1.10774e-05	0.00420941
ERR2532167/8/9	Major worker	3	42355668	0	210	0	0.000495801
ERR2532170	Major worker	3	36978908	1061	4953	0.0028692	0.0133941
1 month versus 3 month old major workers							p=0.057143	Dubious comparison for 1: very small sample size and
								2: Head should not contain salivary gland
ERR2532171	Minor worker	1	34021276	605	15745	0.0017783	0.0462799
ERR2532172/3/4	Minor worker	1	31451689	179	2532	0.000569127	0.00805044
ERR2532175	Minor worker	1	30534673	20	115	6.54993e-05	0.000376621
ERR2532176	Minor worker	1	31176153	4894	164887	0.0156979	0.528888
ERR2532177/8/9	Minor worker	1	37918116	1703	32926	0.00449126	0.0868345
ERR2532180	Minor worker	3	31693508	35	85	0.000110433	0.000268194
ERR2532181	Minor worker	3	38185146	41	49	0.000107372	0.000128322
ERR2532182/3/4	Minor worker	3	35407351	14	7	3.95398e-05	1.97699e-05
ERR2532185	Minor worker	3	31907267	70	58	0.000219386	0.000181777
1 month versus 3 month old minor workers							p=0.015873	Dubious comparison for 1: very small sample size and
								2: Head should not contain salivary gland
King and Queen Heads
				MA-1	MA-2
ERR2532157	King	< 1	25146205	26	11	0.000103395	4.37442e-05
ERR2532158	King	< 1	31976806	33	34	0.0001032	0.000106327
ERR2532159	King	< 3	24584483	47	12	0.000191178	4.88113e-05
ERR2532160	King	< 3	28635799	52	33	0.000181591	0.00011524
ERR2532161	King	< 3	32725179	78	79	0.000238349	0.000241404
ERR2532186	Queen	< 1	30292248	28	17	9.24329e-05	5.612e-05
ERR2532187	Queen	< 1	23152432	36	362	0.000155491	0.00156355
ERR2532188	Queen	< 1	24865319	16	13	6.43467e-05	5.22817e-05
ERR2532189	Queen	< 1	29316562	21	18	7.16319e-05	6.13987e-05
ERR2532190	Queen	< 3	28077089	13	12	4.63011e-05	4.27395e-05
ERR2532191	Queen	< 3	29941247	10	25	3.33987e-05	8.34969e-05
ERR2532192	Queen	< 3	27634151	19	42	6.87555e-05	0.000151986

## Sheet: Suppl. Table S7
Macrotermes natalensis
SRA		Spots	MA-1	MA-2	% MA-1	% MA-2
SRR5457275	Pooled workers from colony 140, whole body	20880918	131331	650928	0.628952	3.11733
SRR5457276	Pooled workers from colony 137, whole body	21932749	3973	9589	0.0181145	0.04372
SRR5457277	Pooled workers from colony 135, whole body	19122808	339247	717614	1.77404	3.75266
SRR5457278	Pooled workers from colony 140, whole body	19775910	131541	65553	0.665158	0.331479
SRR5457279	Pooled workers from colony 133, whole body	19687213	408629	173833	2.07561	0.882974
SRR5457280	Pooled workers from colony 132< whole body	21280835	74201	59221	0.348675	0.278283
SRR5457281	Queen from colony 137, degutted body	20820496	228	154	0.00109507	0.000739656
SRR5457282	Queen from colony 135, degutted body	21040845	47	107	0.000223375	0.000508535
SRR5457283	Queen from colony 134, degutted body	18656029	115	181	0.000616423	0.000970196
SRR5507526	King from colony 162, degutted body	13200737	200	136	0.00151507	0.00103025
SRR5507527	King from colony 133, degutted body	13028977	282	137	0.00216441	0.0010515
SRR13396088	Female Worker	99361084	130829	617466	0.13167	0.621436
SRR13396089	Female Worker	75271252	19461	146161	0.0258545	0.194179
SRR13396099	Female Worker	77121330	85471	611851	0.110827	0.793362
SRR13396100	Female Worker	56711992	52252	544276	0.0921357	0.959719
SRR13396079	Queen T0	71880499	303	96	0.000421533	0.000133555
SRR13396080	Queen T0	83872453	718	493	0.000856062	0.000587797
SRR13396081	Queen T0	81389300	558	100	0.000685594	0.000122866
SRR13396082	Queen T0	83487014	552	951	0.000661181	0.0011391
SRR13396076	Queen T1	79827558	1660	6877	0.00207948	0.00861482
SRR13396077	Queen T1	84454604	1352	8786	0.00160086	0.0104032
SRR13396078	Queen T1	67281671	1051	5687	0.00156209	0.00845252
SRR13396098	Queen T1	89867116	725224	783154	0.806996	0.871458
SRR13396083	Queen T2	69265484	2235	1898	0.00322672	0.00274018
SRR13396084	Queen T2	63820161	1513	375	0.00237072	0.000587589
SRR13396097	Queen T2	86607900	1634	578	0.00188666	0.000667376
SRR13396085	Queen T3	28899847	91	35	0.000314881	0.000121108
SRR13396086	Queen T3	25175261	85	18	0.000337633	7.14988e-05
SRR13396087	Queen T3	59546695	180	54	0.000302284	9.06851e-05
SRR13396093	Queen T4	79566528	77	104	9.67744e-05	0.000130708
SRR13396094	Queen T4	79541572	338	78	0.000424935	9.80619e-05
SRR13396095	Queen T4	81422466	213	203	0.000261599	0.000249317
SRR13396096	Queen T4	72714391	190	4215	0.000261296	0.00579665
SRR13396090	King T4	69651511	1360	761	0.00195258	0.00109258
SRR13396091	King T4	71615358	1483	6879	0.00207078	0.00960548
SRR13396092	King T4	70199577	2526	409	0.00359831	0.000582625
Note : higher % MA-2 values in workers and a single Queen T1 of a very small colony.
